# Supplementary material for: Dynamic Changes of Phenolic Composition, Antioxidant Capacity, and Gene Expression in ‘Snow White’ Loquat (Eriobotrya japonica Lindl.) Fruit throughout Development and Ripening
Source: Int J Mol Sci. 2023 Dec 20;25(1):80. doi: 10.3390/ijms25010080 (PMC10779426; doi:10.3390/ijms25010080)
Supplement: Supplementary file 1 [file ijms-25-00080-s001.zip]

Archive with 1 entries (1 files):
- ijms-2742282-supplementary.pdf
